# Supplementary material for: Moderation of Structural DNA Properties by Coupled Dinucleotide Contents in Eukaryotes
Source: Genes (Basel). 2023 Mar 20;14(3):755. doi: 10.3390/genes14030755 (PMC10048725; doi:10.3390/genes14030755)
Supplement: Supplementary file 1 [file genes-14-00755-s001.zip]

Archive with 1 entries (1 files):
- genes-2270988-supplementary.pdf
